# Supplementary material for: Tricuspid Regurgitation in Acute Heart Failure: Predicting Outcome Using Novel Quantitative Echocardiography Techniques
Source: Diagnostics (Basel). 2022 Dec 29;13(1):109. doi: 10.3390/diagnostics13010109 (PMC9818460; doi:10.3390/diagnostics13010109)
Supplement: Supplementary file 1 [file diagnostics-13-00109-s001.zip]

Archive with 1 entries (1 files):
- diagnostics-2079391-supplementary.pdf
